# Supplementary material for: Effect of temperature change on the performance of the hybrid linear flow channel reactor and its implications on sulphate-reducing and sulphide-oxidising microbial community dynamics
Source: Front Bioeng Biotechnol. 2022 Aug 26;10:908463. doi: 10.3389/fbioe.2022.908463 (PMC9458953; doi:10.3389/fbioe.2022.908463)
Supplement: Supplementary file 8 [file DataSheet1.XLSX]

## Sheet: Phylum level
Reactor		2 L Lactate-fed									8 L Lactate-fed									2 L Acetate-fed
Sample zone		CF		SRB		SOB		FSB			CF		SRB		SOB		FSB			CF		SRB		SOB		FSB
Temperature		30°C	10°C	30°C	10°C	30°C	10°C	30°C	10°C		30°C	10°C	30°C	10°C	30°C	10°C	30°C	10°C		30°C	10°C	30°C	10°C	30°C	10°C	30°C	10°C
Phylum level relative abundance (%)	Proteobacteria_Alphaproteobacteria	0.121378	0.15923	0.0241913	0.0402858	0.0366533	0.0448245	0.273168	0.0547106		0.110265	0.105665	0.0533456	0.0412262	0.128196	0.0744408	0.250657	0.0529564		0.10413	0.0803757	0.0458448	0.0235312	0.0484061	0.0243118	0.521725	0.133218
	Bacteroidetes_Bacteroidia	0.185699	0.154416	0.175394	0.176689	0.195554	0.182617	0.127872	0.247036		0.178514	0.119543	0.0898794	0.167603	0.0658842	0.209382	0.0751087	0.323016		0.357301	0.417508	0.323826	0.426771	0.217617	0.173753	0.157099	0.308985
	Epsilonbacteraeota_Campylobacteria	0.000925095	0.0312698	0.000663533	0.0603034	0.0112459	0.195656	0.0808817	0.178945		0	0.0543746	0	0.0429513	0.00104749	0.168298	0.117631	0.305364		0.00116347	0.0165578	0.00745759	0.0548552	0.100937	0.206739	0.0386907	0.320276
	Chlorobi_Chlorobia	0	0	0	0.000250742	0	0	0	0		0.00191394	0.000587436	0.00110962	0.000398107	0.000483455	0	0	0		0.106166	0.00571726	0.0399323	0.0016044	0.00314289	0.000265542	0.0116218	0
	Firmicutes_Clostridia	0.0892716	0.0570937	0.167515	0.156923	0.0975426	0.031016	0.0226817	0.00184693		0.119655	0.0660866	0.218805	0.141903	0.231065	0.0337838	0.103701	0.0049068		0.0511053	0.104544	0.135158	0.089388	0.110113	0.0166111	0.00186883	0.000243487
	Proteobacteria_Deltaproteobacteria	0.301	0.308	0.267	0.157	0.294	0.0262	0.142	0.00596		0.348	0.299	0.269	0.167	0.189	0.107	0.126	0.0658		0.111	0.18	0.119	0.108	0.0365	0.00741	0.0166	6.09e-05
	Proteobacteria_Gammaproteobacteria	0.0131962	0.190921	0.0156207	0.296878	0.0379289	0.508046	0.218134	0.508189		0.000990746	0.227852	0.0157859	0.324324	0.0181564	0.376398	0.118212	0.227935		0.00613729	0.0817865	0.0487566	0.138284	0.176479	0.46101	0.215208	0.233626
	Firmicutes_Negativicutes	0.0186651	0.00938093	0.0619021	0.0168833	0.0535482	0.000451431	0.0435919	0.00278924		0.0477584	0.0201931	0.201637	0.0184456	0.239713	0.00341721	0.143897	0.00336378		0	0.000742501	0	0.000955	0	0.000442569	0	0
	Synergistetes_Synergistia	0.229668	0.0578666	0.274675	0.0874253	0.263394	0.00260237	0.0718497	0.000433463		0.17257	0.0965231	0.136358	0.0890432	0.116378	0.0252019	0.0510163	0.0149981		0.188627	0.0928126	0.204564	0.112996	0.23249	0.0179978	0.00794253	0.000700024
	Other	0.0399423	0.0317616	0.0131601	0.00752223	0.0100224	0.00860375	0.0196323	9.42268e-05		0.019905	0.0100965	0.0136714	0.00663507	0.0105555	0.0019804	0.0134493	0.00163559		0.0743455	0.0198247	0.0759426	0.0437009	0.074363	0.0914643	0.0292005	0.0028914

## Sheet: Genus level
Reactor		2 L Lactate-fed									8 L Lactate-fed									2 L Acetate-fed
Sample zone		CF		SRB		SOB		FSB			CF		SRB		SOB		FSB			CF		SRB		SOB		FSB
Temperature		30°C	10°C	30°C	10°C	30°C	10°C	30°C	10°C		30°C	10°C	30°C	10°C	30°C	10°C	30°C	10°C		30°C	10°C	30°C	10°C	30°C	10°C	30°C	10°C
Genus level relative abundance (%)	Others	0.171	0.233	0.0599	0.177	0.0943	0.166	0.234	0.126		0.114	0.131	0.0584	0.166	0.0382	0.0999	0.0777	0.0717		0.243	0.149	0.334	0.149	0.245	0.147	0.348	0.11
	Desulfovibrio	0.13	0.209	0.101	0.127	0.0581	0.0239	0.0577	0.00582		0.163	0.224	0.186	0.14	0.131	0.106	0.0847	0.065		0.0403	0.0393	0.0376	0.0197	0.0157	0.00443	0.00114	3.04e-05
	Arcobacter	0	0.0136697	0.000663533	0.0412923	0.00304577	0.189442	0.0175025	0.172424		0	0.0190889	0	0.0272924	0	0.116427	0.0884354	0.2794		0.00116347	0.0147397	0.00323855	0.0505406	0.0913503	0.20131	0.00504769	0.310617
	Myroides	0.000435339	0.0154268	0	0.00777365	0.00351434	0.117266	0.0530899	0.226569		0	0.010866	0	0.00721016	0.00037597	0.137748	0.0059429	0.3015		0.000378127	0.0106185	0.000653653	0.0160828	0.0235109	0.0690998	0.0174028	0.281244
	Pseudomonas	0	0.0206628	0	0.00656162	0.00124954	0.339583	0.0440037	0.419216		0	0.0066444	0	0.00654665	0	0.158447	0.0160585	0.0754676		0	0.00943046	0	0.00970317	0	0.0428702	0	0.082547
	Ruminococcaceae	0.0546622	0.00875004	0.153967	0.00196431	0.0758057	0.000132774	0.0134836	0		0.0932652	0.00770897	0.20036	0.002079	0.220184	7.77e-05	0.10108	0		0.00148342	0.0812727	0.00531836	0.0545135	0.0116152	0.00123919	0	0
	Synergistaceae	0.0861698	0.0275503	0.163036	0.0494421	0.147681	0.000531096	0.051925	0.000263847		0.0600302	0.058478	0.0699062	0.0476401	0.0707361	0.00178641	0.0320916	0.000277795		0.0536067	0.034269	0.0661675	0.0338083	0.0254187	0.00179978	0.00223037	0.000182626
	Desulfomicrobium	0.122	0.057	0.16	0.0228	0.232	0.0017	0.07	0.000132		0.0322	0.0439	0.0475	0.0203	0.046	0.00066	0.026	0.000185		0.0149	0.03	0.0198	0.00795	0.0146	0.00121	0.00182	3.04e-05
	Rikenellaceae	0.118	0.0222	0.00865	0.00418	0.00523	0.000186	0.00349	0		0.16	0.0231	0.0392	0.00212	0.0165	0.000155	0.0301	0		0.247	0.124	0.0794	0.0431	0.00527	0.000354	0.00264	3.04e-05
	Veillonella	0.0187	0.00868	0.0619	0.0164	0.0535	0.000372	0.0437	0.00279		0.0478	0.0194	0.202	0.0177	0.24	0.00342	0.144	0.00336		0	7.43e-05	0	3.82e-05	0	0.000236	0	0
	Rhizobium	0.0322423	0.0165513	0.00622062	0.0187236	0.0117145	0.0016464	0.0820956	0.00141347		0.0504154	0.0428031	0.0279499	0.022294	0.101861	0.0193398	0.0837822	0.0155874		0.0367656	0.0114725	0.00695249	0.000840432	0.0122324	0.00103266	0.216698	0.0199671
	Dethiosulfovibrio	0.0290316	0.0199951	0.0574233	0.0322648	0.0683865	0.00207127	0.0135418	0.000169616		0.00407557	0.0232737	0.0159116	0.0359623	0.0140989	0.0233398	0.00407152	0.0147231		0.0511344	0.0545407	0.0786166	0.0752569	0.194624	0.015785	0	0.000517441
	Acinetobacter	0	0.00885547	0	0.000376144	0.000364451	0.014791	0.0034073	0.00148885		0	0.000330384	0	0.000486575	0.000241695	0.000699029	0.0077637	0.0179949		0.00244328	0.0320784	0.00493211	0.0762119	0.10737	0.365031	0.0594864	0.114354
	Rikenellaceae	0.00713	0.0177	0.0962	0.0147	0.107	0.000876	0.0256	3.77e-05		0	0.0243	0.0171	0.0106	0.0188	0.00132	0.0115	0		0.0241	0.108	0.0553	0.193	0.0557	0.00767	0.00543	0.000731
	Pannonibacter	0.0262019	0.106863	0.00447885	0.0111171	0.0150466	0.00873652	0.119663	0.0149074		0.00409808	0.0312764	0.00136086	0.0098642	0.00725085	0.044466	0.012695	0.0303414		0.0119837	0.0109156	0.0138753	0.00870994	0.0173947	0.019414	0.159442	0.0590187
	Klebsiella	0	0.043188	0	0.104234	0	0.0598014	0	0.014342		0	0.0875519	0.00284733	0.130933	0.00204098	0.110835	0	0.0588925		0	0.00883642	0.0143804	0.0145548	0.0272985	0.0070221	0	0.00152188
	Macellibacteroides	0.00206786	0.00752012	0.00752004	0.0688762	0.0132504	0.0321578	0.0036694	0.00118731		0.000675508	0.00976469	0.00747425	0.0704649	0.00623036	0.0530485	0.00179551	0.0091981		0.00477022	0.0188238	0.0500936	0.0571494	0.0417193	0.0761219	0.0024358	0.00468741
	Proteiniphilum	0.0414	0.0229	0.0408	0.0155	0.0351	0.000372	0.0188	7.54e-05		0.0157	0.0198	0.0146	0.0143	0.0147	0.000233	0.0184	0		0.0408	0.0428	0.0515	0.0367	0.047	0.00142	0.0118	0.000213
	Aeromonas	0	0.00618477	0.0102018	0.128056	0.00869475	0.00839131	0.00139787	0.00113077		0	0.0626996	0.0108869	0.120361	0.012595	0.023068	0	0.00481511		0	0.0210886	0.00915114	0.0248692	0.0208456	0.0241643	0.000469553	0.00307421
	Synergistaceae	0.01121	0.00158133	0.0456732	0.00317633	0.0421721	0	0.00658163	0		0.0149738	0.00422158	0.0324931	0.00256558	0.0273115	0	0.0100397	0		0.0672775	0.00263607	0.0546692	0.00320892	0.0124008	0.000413065	0.00575202	0
	Paracoccus	0.00639404	0.00537653	0.00160354	0.00480629	0.00270735	0.000132774	0.03716	0.000471156		0.00900678	0.0184281	0.00661586	0.00367143	0.0122996	0.00264078	0.142402	0.00358047		0.00145433	0.00148511	0	0.000534821	0.00412423	0.000236037	0.0511812	0.000517441
	Wolinella	0.000925095	0.00780124	0	0.0158816	0.00577914	0.00520474	0.0464209	0.00604964		0	0.0319004	0	0.0137126	0.00104735	0.0483883	0.0264775	0.0203099		0	0.00163362	0.00421903	0.00290331	0.00822041	0.00286195	0.0338371	0.00888781
	Enterobacter	0	0.0208033	0	0.0383249	0	0.0233948	0	0.00484348		0	0.0317903	0.00090026	0.0455611	0.000617665	0.040699	0	0.0236434		0	0.00397267	0.00502124	0.00538641	0.00934265	0.00342254	0	0.000487003
	Desulfocurvus	0.0127064	0.00288154	0.00248825	0.00259122	0	0	0	0		0.0888969	0.0153078	0.0346286	0.00216747	0.0096678	0.000116505	0.00832006	0		0.0159395	0.0155194	0.0124491	0.0237995	0.00187975	0.000147523	0	0
	Aminobacterium	0.0868773	0.00723899	0.00854299	0.00221507	0.00229083	0	0	0		0.0852266	0.00888367	0.0180471	0.00247711	0.00421624	0	0.00483018	0		0.00194881	0.000965323	0.00148558	0.000420216	0	0	0	0
	Desulfobacter	0	0.0317321	0	0.00305095	0	0.000451431	0	0		0	0.0031203	0	0.00269828	0	0.000116505	0	3.09e-05		0.00756254	0.08803	0.0264135	0.0536349	0	0.00147523	0	0
	Paludibacteraceae	0.00601312	0.0438205	0.00514238	0.00488987	0.0038007	0.0011153	0.00329081	0.000471156		0.0011934	0.00807606	0.00142367	0.00460034	0.000939925	0.000271845	0.000733379	0.000154331		0.00334497	0.0741813	0.00398134	0.0332735	0.00154308	0.00359956	0.00228907	0.00121751
	Methylogaea	0.00196	0.00109	0.000912	0.000543	0.00765	0	0.0496	1.88e-05		0.000991	0.00367	0.00115	0.000708	0.00258	0.000621	0.0599	0.00207		0.00209	0.000111	0.0011	0	0	0	0.0615	0.000183
	Proteocatella	0	0.00471	0	0.074	0	0.00154	0	0.000584		0	0.0179	0.00216	0.0674	0	0.00621	0	0.00179		0	0.000557	0.00235	0.00168	0	0.00062	0	9.13e-05
	Chlorobium	0	0	0	0.000250763	0	0	0	0		0.00191394	0.00058735	0.00110962	0.000398107	0.00048339	0	0	0		0.106166	0.00571768	0.0399323	0.00160446	0.00314227	0.000265542	0.0116801	0
	Desulfarculus	0.0345	0.00689	0.00365	0.00155	0.00159	0	0	0		0.053	0.0104	0	0.00164	0	0	0.00116	0		0.0204	0.00438	0.0174	0.00191	0.00292	8.85e-05	0	0
